# Supplementary material for: Studies of the Efficacy of Low-Dose Apatinib Monotherapy as Third-Line Treatment in Patients with Metastatic Colorectal Cancer and Apatinib’s Novel Anticancer Effect by Inhibiting Tumor-Derived Exosome Secretion
Source: Cancers (Basel). 2022 May 19;14(10):2492. doi: 10.3390/cancers14102492 (PMC9139438; doi:10.3390/cancers14102492)
Supplement: Supplementary file 1 [file cancers-14-02492-s001.zip]

Archive with 1 entries (1 files):
- cancers-1684975-supplementary.pdf
